# Supplementary material for: A disease-specific iPS cell resource for studying rare and intractable diseases
Source: Inflamm Regen. 2023 Sep 8;43:43. doi: 10.1186/s41232-023-00294-2 (PMC10485998; doi:10.1186/s41232-023-00294-2)
Supplement: Supplementary file 1 — Additional file 1: Supplementary Table S1. qRT-PCR primers used for iPSC characterization. [file 41232_2023_294_MOESM1_ESM.xlsx]

## Sheet: Table S1
Supplementary Table S1. qRT-PCR primers used for iPSC characterization
Gene	TaqMan Assay ID	Probe label
hOCT3/4	Hs00999634_gH	FAM/MGB
hNANOG	Hs02387400_g1	FAM/MGB
Gene	Forward Primer Sequence	Reverse Primer Sequence	Probe Sequence	Probe label
GAPDH	TGCACCACCAACTGCTTAGC	TCTTCTGGGTGGCAGTGATG	ACTCATGACCACAGTCCA	VIC/MGB
cmCAG	GGCTCTGACTGACCGCGTTA	CAGAAAAGAAACAAGCCGTCATT	TGTAATTAGCGCTTGGTT	FAM/MGB
EBNA1	ATCAGGGCCAAGACATAGAGATG	GCCAATGCAACTTGGACGTT	TGTCCGGAGACCCCA	FAM/MGB
RNaseP1	CGGAGGGAAGCTCATCAGTG	CCCTAGTCTCAGACCTTCCCAA	TGCGTCCTGTCACTCCACTCCCA	VIC/TAMRA
TRD	AAAGGGAAAAAGGAAGAAGAGGGTTT	GGTCACGGCTGGGTGTTT	ACCTGTGTGGTAGGAAGGCACA	FAM/NFQ-MGB
IGH	GAGTGACTGGCAGGGTTGAG	GGCCCCCAGCACCTTT	TCTCCCTTCCGCTGTTAGCC	FAM/NFQ-MGB
