# Supplementary material for: A disease-specific iPS cell resource for studying rare and intractable diseases
Source: Inflamm Regen. 2023 Sep 8;43:43. doi: 10.1186/s41232-023-00294-2 (PMC10485998; doi:10.1186/s41232-023-00294-2)
Supplement: Supplementary file 2 — Additional file 2: Supplementary Table S2. Detailed donor information. [file 41232_2023_294_MOESM2_ESM.xlsx]

## Sheet: Table S2
Supplementary Table S2: Detailed donor information
Age range	Gender	Degignated disease number	ICD-10	Disease	Disease with detail	Number of deposited clone
10-19	Male	3	G121	Spinal muscular atrophy (SMA)	Spinal muscular atrophy (SMA), spinal muscular atrophy type 2	6
60-69	Male	4	G122	Primary lateral sclerosis	Primary lateral sclerosis, unknown genetic etiology	6
70-79	Male	5	G231	Progressive supranuclear palsy	Progressive supranuclear palsy	6
20-29	Male	6	E720	Cystinosis	Cystinosis	3
70-79	Male	7	G238	Corticobasal degeneration (CBD)	Corticobasal degeneration (CBD)	6
70-79	Male	8	G10	Huntington disease	Huntington disease, mutation in IT15	6
80-89	Female	11	G700	Myasthenia gravis	Myasthenia gravis, positive for anti AChR antibody	6
20-29	Male	12	G702	Congenital myasthenic syndrome	Congenital myasthenic syndrome	6
30-39	Female	13	G35	Multiple sclerosis	Multiple sclerosis, secondary progressive multiple screlosis	6
40-49	Female	13	G35	Multiple sclerosis	Multiple sclerosis, relapsing-remitting MS	6
60-69	Female	13	G35	Multiple sclerosis	Multiple sclerosis, relapsing-remitting MS	6
30-39	Female	13	G360	Neuromyelitis optica	Neuromyelitis optica, aquaporin-4 antibody positive	6
50-59	Male	14	G618	Chronic inflammatory demyelinating polyneuropathy (CIDP)/multifocal motor neuropathy (MMN)	Chronic inflammatory demyelinating polyneuropathy (CIDP)/multifocal motor neuropathy (MMN), sensory-predominant	6
80-89	Male	14	G618	Chronic inflammatory demyelinating polyneuropathy (CIDP)/multifocal motor neuropathy (MMN)	Chronic inflammatory demyelinating polyneuropathy (CIDP)/multifocal motor neuropathy (MMN), mortor-predominant	6
80-89	Male	15	G724	Inclusion body myositis (IBM)	Inclusion body myositis (IBM)	6
60-69	Male	16	C900	Crow‐Fukase syndrome	Crow‐Fukase syndrome, possible CFS	6
60-69	Male	16	C900	Crow‐Fukase syndrome	Crow‐Fukase syndrome	6
80-89	Male	18	G319	Spinocerebellar degeneration (SCD)	Spinocerebellar degeneration (SCD), sporadic	6
30-39	Male	19	E740	Pompe disease	Pompe disease, adult type/unknown genetic etiology	6
60-69	Male	19	E751	GM1 gangliosidosis	GM1 gangliosidosis	6
50-59	Female	19	E751	GM1 gangliosidosis	GM1 gangliosidosis	4
70-79	Female	19	E751	Galactosialidosis	Galactosialidosis, adult type	6
30-39	Male	19	E752	Gaucher disease	Gaucher's disease, type 1.1/mutation in glucocerebrosidase	6
30-39	Male	19	E752	Fabry disease	Fabry disease	6
40-49	Male	19	E752	Fabry disease	Fabry disease, mutation of pseudogene	6
70-79	Female	19	E752	Fabry disease	Fabry disease, symptomatic heterozygote/ unknown genetic etiology	6
10-19	Male	19	E761	Hunter syndrome	Hunter syndrome, unknown genetic etiology	6
20-29	Male	19	E761	Hunter syndrome	Hunter syndrome, recombination of IDS pseudogene	6
30-39	Female	19	E761	Sanfilippo syndrome	Sanfilippo syndrome, MPS IIIC (acetyl-CoA:heparan-α-D-glucosaminide N-acetyltransferase deficiency)	6
30-39	Male	21	E888	Mitochondrial disease	Mitochondrial disease, MELAS, mtDNA 3243A>G	6
40-49	Female	22	I675	Moyamoya syndrome	Moyamoya syndrome, bilateral type	6
60-69	Female	22	I675	Moyamoya syndrome	Moyamoya syndrome, bilateral type	6
70-79	Female	22	I675	Moyamoya syndrome	Moyamoya syndrome, bilateral type	6
40-49	Female	24	A811	Subacute sclerosing panencephalitis (SSPE)	Subacute sclerosing panencephalitis (SSPE)	6
30-39	Male	24	A811	Subacute sclerosing panencephalitis (SSPE)	Subacute sclerosing panencephalitis (SSPE)	6
60-69	Male	25	A812	Progressive multifocal leukoencephalopathy (PML)	Progressive multifocal leukoencephalopathy (PML)	5
30-39	Male	28	E852	Systemic amyloidosis	Systemic amyloidosis, hereditary amyloidosis	6
50-59	Male	28	E858	Systemic amyloidosis	Systemic amyloidosis, AL amyloidosis	6
50-59	Male	30	G710	Distal myopathy	Distal myopathy, Miyoshi muscular dystrophy	6
70-79	Male	30	G710	Distal myopathy	Distal myopathy, DMRV/GNE myopathy	6
50-59	Female	30	G710	Distal myopathy	Distal myopathy, DMRV/GNE myopathy	6
20-29	Male	31	G710	Bethlem myopathy	Bethlem myopathy, mutation in COL6A1	6
20-29	Female	34	Q850	Neurofibromatosis type 2 (NF2)	Neurofibromatosis type 2 (NF2)	6
40-49	Female	34	Q850	Neurofibromatosis type 1 (NF1)	Neurofibromatosis type 1 (NF1)	6
70-79	Female	34	Q850	Neurofibromatosis type 1 (NF1)	Neurofibromatosis type 1 (NF1)	6
70-79	Male	35	L100	Pemphigus	Pemphigus, pemphigus vulgaris	6
80-89	Male	35	L100	Pemphigus	Pemphigus, pemphigus vulgaris	6
40-49	Female	35	L100	Pemphigus	Pemphigus, pemphigus vulgaris	6
70-79	Female	35	L102	Pemphigus	Pemphigus, pemphigus foliaceus	6
60-69	Male	35	L129	Pemphigoid (including epidermolysis bullosa acquisita)	Pemphigoid (including epidermolysis bullosa acquisita), anti-BP180 antibody positive	6
70-79	Male	35	L129	Pemphigoid (including epidermolysis bullosa acquisita)	Pemphigoid (including epidermolysis bullosa acquisita), anti-BP180 antibody positive	6
50-59	Female	35	L129	Pemphigoid (including epidermolysis bullosa acquisita)	Pemphigoid (including epidermolysis bullosa acquisita)	6
80-89	Female	37	L401	Pustular psoriasis	Pustular psoriasis, generalized pustular psoriasis	6
40-49	Female	38	L511	Stevens-Johnson syndrome	Stevens-Johnson syndrome	6
70-79	Male	40	M314	Takayasu arteritis	Takayasu arteritis, atypical coarctation of aorta	6
70-79	Male	40	M314	Takayasu arteritis	Takayasu arteritis, unclassified	6
50-59	Female	40	M314	Takayasu arteritis	Takayasu arteritis, mixed type	6
70-79	Female	40	M314	Takayasu arteritis	Takayasu arteritis, mixed type	6
80-89	Male	41	M316	Giant cell arteritis (GCA)	Giant cell arteritis (GCA), regional type	6
80-89	Male	41	M316	Giant cell arteritis (GCA)	Giant cell arteritis (GCA)	6
80-89	Female	41	M316	Giant cell arteritis (GCA)	Giant cell arteritis (GCA)	6
60-69	Female	42	M300	Polyarteritis nodosa	Polyarteritis nodosa	6
70-79	Female	42	M300	Polyarteritis nodosa	Polyarteritis nodosa, MPO-ANCA (+)	6
70-79	Male	43	M317	Microscopic polyangitis (MPA)	Microscopic polyangitis (MPA)	6
80-89	Male	43	M317	Microscopic polyangitis (MPA)	Microscopic polyangitis (MPA)	6
60-69	Female	44	M313	Granulomatosis with polyangiitis	Granulomatosis with polyangiitis	6
60-69	Female	44	M313	Granulomatosis with polyangiitis	Granulomatosis with polyangiitis	6
60-69	Male	45	M301	Eosinophilic granulomatosis with polyangitis (EGPA)	Eosinophilic granulomatosis with polyangitis (EGPA)	6
60-69	Male	45	M301	Allergic granulomatous angitis	Allergic granulomatous angitis	6
70-79	Female	45	M301	Eosinophilic granulomatosis with polyangitis (EGPA)	Eosinophilic granulomatosis with polyangitis (EGPA)	6
50-59	Male	46	M0530	Malignant rheumatoid arthritis	Malignant rheumatoid arthritis	6
60-69	Male	46	M0530	Malignant rheumatoid arthritis	Malignant rheumatoid arthritis	6
40-49	Male	47	I731	Buerger's disease	Buerger's disease	6
40-49	Male	47	I731	Buerger's disease	Buerger's disease	6
60-69	Female	48	D686	Primary antiphospholipid syndrome	Primary antiphospholipid syndrome, APS with venous and arterial events	6
60-69	Male	48	D686	Primary antiphospholipid syndrome	Primary antiphospholipid syndrome, complicated with pemphigoid	6
20-29	Female	49	M329	Systemic lupus erythematosus	Systemic lupus erythematosus	6
30-39	Female	50	M339	Dermatomyositis/ polymyositis	Dermatomyositis	6
60-69	Female	51	L940	Morphea with autoimmune hepatitis	Morphea with autoimmune hepatitis	6
70-79	Female	51	M340	Systemic sclerosis	Systemic sclerosis	6
70-79	Female	51	M340	Systemic sclerosis	Systemic sclerosis	6
70-79	Female	51	M340	Systemic sclerosis	Systemic sclerosis	6
70-79	Female	51	M340	Systemic sclerosis	Systemic sclerosis	6
70-79	Female	51	M340	Systemic sclerosis	Systemic sclerosis	6
40-49	Female	52	M351	Mixed connective-tissue disease	Mixed connective-tissue disease, anti U1-RNP antibody (+)	6
40-49	Female	52	M351	Mixed connective-tissue disease	Mixed connective-tissue disease, anti U1-RNP antibody (+)	6
70-79	Male	54	M0610	Adult-onset Still's disease (AOSD)	Adult-onset Still's disease (AOSD)	6
50-59	Male	55	M9410	Relapsing polychondritis (RP)	Relapsing polychondritis (RP)	6
50-59	Male	56	M352	Behcet disease	Behcet disease, neuro-Behcet's disease/ HLA-B51	6
60-69	Male	56	M352	Behcet disease	Behcet disease, complete type	6
60-69	Female	56	M352	Behcet disease	Behcet disease, neuro-Behcet's disease/ HLA-B51	6
30-39	Male	57	I420	Dilated cardiomyopathy (DCM)	Dilated cardiomyopathy (DCM)	6
50-59	Male	57	I420	Dilated cardiomyopathy (DCM)	Dilated cardiomyopathy (DCM)	6
40-49	Female	58	I421	Hypertrophic cardiomyopathy	Hypertrophic cardiomyopathy, midventricular obstruction HOCM	6
60-69	Female	60	D613	Aplastic anemia	Aplastic anemia, idiopathic aplastic anemia	6
70-79	Female	61	D591	Autoimmune hemolytic anemia (AIHA)	Autoimmune hemolytic anemia (AIHA) idiopathic warm AIHA	6
40-49	Female	62	D595	Paroxysmal nocturnal hemoglobinuria (PNH)	Paroxysmal nocturnal hemoglobinuria (PNH), bone marrow failure type	4
70-79	Female	62	D595	Paroxysmal nocturnal hemoglobinuria (PNH)	Paroxysmal nocturnal hemoglobinuria (PNH), bone marrow failure type	6
80-89	Male	62	D595	Paroxysmal nocturnal hemoglobinuria (PNH)	Paroxysmal nocturnal hemoglobinuria (PNH)	5
60-69	Male	62	D595	Paroxysmal nocturnal hemoglobinuria (PNH)	Paroxysmal nocturnal hemoglobinuria (PNH), bone marrow failure type	6
70-79	Female	63	D693	Idiopathic thrombocytopenic purpura	Idiopathic thrombocytopenic purpura	6
70-79	Male	63	D693	Idiopathic thrombocytopenic purpura	Idiopathic thrombocytopenic purpura	6
60-69	Male	64	M311	Thrombotic thrombocytopenic purpura (TTP)	Thrombotic thrombocytopenic purpura (TTP)	6
10-19	Male	65	D800	Primary immunodeficiency syndrome	Primary immunodeficiency syndrome X-linked agammaglobulinemia	6
30-39	Female	65	D839	Primary immunodeficiency syndrome	Primary immunodeficiency syndrome, common variable immunodeficiency	6
50-59	Male	66	N028	IgA nephropathy	IgA nephropathy	6
70-79	Male	66	N028	IgA nephropathy	IgA nephropathy	6
20-29	Female	66	N028	IgA nephropathy	IgA nephropathy	6
40-49	Male	67	Q612	Polycystic kidney disease	Polycystic kidney disease, ADPKD	6
70-79	Male	67	Q612	Polycystic kidney disease	Polycystic kidney disease, ADPKD	6
60-69	Female	67	Q613	Polycystic kidney disease	Polycystic kidney disease, unknown genetic etiology	6
50-59	Female	68	M4889	Ossification of the ligamentum flavum	Ossification of the ligamentum flavum	6
60-69	Female	69	M4889	Ossification of posterior longitudinal ligament	Ossification of posterior longitudinal ligament	6
60-69	Male	70	M4800	Spinal stenosis	Spinal stenosis	4
40-49	Male	71	M8705	Idiopathic osteonecrosis of femoral head	Idiopathic osteonecrosis of femoral head, type C-1	6
40-49	Female	72	E232	Disorders of pituitary ADH secretion	Disorders of pituitary ADH secretion, Central diabetes insipidus (CDI) with suspect	6
60-69	Female	72	E232	Disorders of pituitary ADH secretion	Disorders of pituitary ADH secretion, Central diabetes insipidus (CDI)	6
40-49	Male	72	E232	Disorders of pituitary ADH secretion	Disorders of pituitary ADH secretion, Central diabetes insipidus (CDI)	6
60-69	Female	73	E058	Pituitary hypersecretion of TSH	Pituitary hypersecretion of TSH, TSH-secreting pituitary adenoma	6
50-59	Male	74	D352	Hyperprolactinaemia	Hyperprolactinaemia, pituitary adenoma (prolactinoma)	6
70-79	Female	77	E220	Pituitary hypersecretion of growth hormone	Pituitary hypersecretion of growth hormone, pituitary adenoma	6
70-79	Female	77	E220	Pituitary hypersecretion of growth hormone	Pituitary hypersecretion of growth hormone	6
30-39	Female	78	E230	Anterior pituitary hypofunction	Anterior pituitary hypofunction, complicated with Cushing's syndrome	6
50-59	Female	78	E230	Anterior pituitary hypofunction	Anterior pituitary hypofunction, empty sella syndrome	6
50-59	Male	78	E230	Anterior pituitary hypofunction	Anterior pituitary hypofunction, transection of the pituitary stalk	6
50-59	Male	78	E230	Anterior pituitary hypofunction	Anterior pituitary hypofunction, pituitary adenoma	6
50-59	Male	78	E230	Anterior pituitary hypofunction	Anterior pituitary hypofunction, transection of the pituitary stalk	6
20-29	Female	80	E078	Resistance to thyroid hormone	Resistance to thyroid hormone, mutation in TR beta gene	6
50-59	Female	80	E078	Resistance to thyroid hormone	Resistance to thyroid hormone, mutation in TR beta gene	6
20-29	Female	81	E250	Congenital adrenal enzyme deficiency	Congenital adrenal enzyme deficiency, 21-hydroxylase deficiency/ salt-wasting form	6
30-39	Male	81	E250	Congenital adrenal enzyme deficiency	Congenital adrenal enzyme deficiency, 21-hydroxylase deficiency/ salt-wasting form	6
40-49	Male	81	E250	Congenital adrenal enzyme deficiency	Congenital adrenal enzyme deficiency, 21-hydroxylase deficiency/ simple virilizing form	6
70-79	Female	83	E271	Addison disease	Addison diseas, autoimmune adrenalitis	6
60-69	Female	84	D869	Sarcoidosis	Sarcoidosis	6
40-49	Male	84	D869	Sarcoidosis	Sarcoidosis	6
60-69	Male	85	J841	Idiopathic interstitial pneumonia	Idiopathic interstitial pneumonia, idiopathic pulmonary fibrosis	1
60-69	Male	85	J841	Idiopathic interstitial pneumonia	Idiopathic interstitial pneumonia, ideopathic pulmonary figrosis	6
70-79	Female	85	J841	Idiopathic interstitial pneumonia	Idiopathic interstitial pneumonia, idiopathic pulmonary fibrosis	6
20-29	Female	86	I270	Primary pulmonary hypertension	Primary pulmonary hypertension, heritable pulmonary arterial hypertension	6
30-39	Female	86	I270	Primary pulmonary hypertension	Primary pulmonary hypertension, heritable pulmonary arterial hypertension with unknown etiology	6
30-39	Male	86	I270	Primary pulmonary hypertension	Primary pulmonary hypertension, idiopathic pulmonary arterial hypertension	6
20-29	Female	87	I270	Pulmonary veno-occlusive disease/pulmonary capillary hemangiomatosis	Pulmonary veno-occlusive disease/pulmonary capillary hemangiomatosis	6
60-69	Female	87	I270	Pulmonary veno-occlusive disease/pulmonary capillary hemangiomatosis	Pulmonary veno-occlusive disease/pulmonary capillary hemangiomatosis	6
40-49	Female	88	I272	Idiopathic chronic pulmonary thromboembolism with pulmonary hypertension	Idiopathic chronic pulmonary thromboembolism with pulmonary hypertension	6
50-59	Male	88	I272	Idiopathic chronic pulmonary thromboembolism with pulmonary hypertension	Idiopathic chronic pulmonary thromboembolism with pulmonary hypertension	6
30-39	Female	89	D219	Lymphangioleiomyomatosis	Lymphangioleiomyomatosis, sporadic LAM	6
30-39	Female	89	D219	Lymphangioleiomyomatosis	Lymphangioleiomyomatosis, TSC-LAM	6
40-49	Female	89	D219	Lymphangioleiomyomatosis	Lymphangioleiomyomatosis, sporadic LAM	6
70-79	Male	93	K743	Primary biliary cholangitis	Primary biliary cholangitis	6
30-39	Female	93	K743	Primary biliary cholangitis	Primary biliary cholangitis	6
60-69	Female	93	K743	Primary biliary cholangitis	Primary biliary cholangitis	6
70-79	Female	93	K743	Primary biliary cholangitis	Primary biliary cholangitis	6
70-79	Female	93	K743	Primary biliary cholangitis	Primary biliary cholangitis	6
20-29	Male	94	K830	Primary sclerosing cholangitis (PSC)	Primary sclerosing cholangitis (PSC)	6
40-49	Female	95	K754	Autoimmune hepatitis (AIH)	Autoimmune hepatitis (AIH)	6
50-59	Female	95	K754	Autoimmune hepatitis (AIH)	Autoimmune hepatitis (AIH), AMA positive	6
60-69	Female	95	K754	Autoimmune hepatitis (AIH)	Autoimmune hepatitis (AIH)	6
20-29	Male	96	K500	Crohn's disease	Crohn's disease, ileal type	6
60-69	Male	96	K500	Crohn's disease	Crohn's disease, ileal type	6
40-49	Male	96	K501	Crohn's disease	Crohn's disease, colic type	6
30-39	Male	96	K508	Crohn's disease	Crohn's disease, ileocolic type	6
20-29	Male	97	K510	Ulcerative colitis	Ulcerative colitis, total colitis	6
20-29	Male	97	K510	Ulcerative colitis	Ulcerative colitis, total colitis	6
50-59	Male	97	K512	Ulcerative colitis	Ulcerative colitis, proctitis	6
10-19	Female	98	K528	Eosinophilic gastrointestinal disorders	Eosinophilic gastrointestinal disorders, eosinophilic gastroenteritis	6
10-19	Female	102	Q872	Rubinstein-Taybi syndrome	Rubinstein-Taybi syndrome, mutation in CREBBP	6
0-9	Male	103	Q878	Cardio-facio-cutaneuos syndrome	Cardio-facio-cutaneuos syndrome, mutation in BRAF	6
10-19	Female	109	D593	Atypical hemolytic uremic syndrome	Atypical hemolytic uremic syndrome, mutation in factor B	6
10-19	Male	111	G712	Congenital myopathy	Congenital myopathy, mutation in MTM1	6
20-29	Male	113	G710	Muscular dystrophy	Muscular dystrophy, deletion of exons 49-50 of DMD gene	6
20-29	Male	113	G710	Muscular dystrophy	Muscular dystrophy, deletion of exons 47-52 of DMD gene	6
30-39	Male	113	G710	Muscular dystrophy	Muscular dystrophy, deletion of exons 3-7 of DMD gene	6
40-49	Male	113	G710	Muscular dystrophy	Muscular dystrophy, deletion of exons 49-52 of DMD gene	6
40-49	Male	113	G710	Muscular dystrophy	Muscular dystrophy, deletion of exons 47-52 of DMD gene	6
40-49	Male	117	G950	Syringomyelia	Syringomyelia	5
50-59	Male	119	G711	Isaacs syndrome	Isaacs syndrome	6
20-29	Male	120	G241	Genetic dystonia	Genetic dystonia DYT11/mutation in SGCE	6
60-69	Female	127	G310	Frontotemporal lobar degeneration (FTLD)	Frontotemporal lobar degeneration (FTLD), semantic dementia	5
50-59	Male	127	G310	Frontotemporal lobar degeneration (FTLD)	Frontotemporal lobar degeneration (FTLD), semantic dementia	6
10-19	Female	129	G934	Acute encephalopathy with biphasic seizures and late reduced diffusion （AESD)	Acute encephalopathy with biphasic seizures and late reduced diffusion （AESD)	6
30-39	Male	130	G608	Congenital insensitivity to pain with anhidrosis	Congenital insensitivity to pain with anhidrosis, unknown genetic etiology	6
10-19	Female	131	E752	Alexander disease	Alexander disease, type 2	6
30-39	Female	131	E752	Alexander disease	Alexander disease, type 3 (GFAP mutation)	6
60-69	Female	131	E752	Alexander disease	Alexander disease, type 2 (GFAP mutation)	6
40-49	Male	131	E752	Alexander disease	Alexander disease, type 2 (GFAP mutation)	6
10-19	Female	135	Q878	Aicardi syndrome	Aicardi syndrome	6
20-29	Female	136	Q045	Hemimegalencephaly	Hemimegalencephaly	6
10-19	Female	137	Q048	Focal cortical dysplasia (FCD)	Focal cortical dysplasia (FCD), type 2a	6
20-29	Female	137	Q048	Focal cortical dysplasia (FCD)	Focal cortical dysplasia (FCD)	6
30-39	Female	138	Q043	Neuronal migration disorder	Neuronal migration disorder, polymicrogyria/unknown genetic etiology	6
20-29	Female	138	Q046	Schizencephaly	Schizencephaly	6
10-19	Female	138	Q048	Neuronal migration disorder	Neuronal migration disorder, mutation in PIK3R2	6
0-9	Female	140	G404	Dravet syndrome	Dravet syndrome, mutation in SCN1A	6
0-9	Female	140	G404	Dravet syndrome	Dravet syndrome, mutation in SCN1A	6
0-9	Female	140	G404	Dravet syndrome	Dravet syndrome, heterozygous mutation of SCN1A	6
40-49	Female	141	G402	Mesial temporal lobe epilepsy with hippocampal sclerosis	Mesial temporal lobe epilepsy with hippocampal sclerosis	6
50-59	Male	141	G402	Mesial temporal lobe epilepsy with hippocampal sclerosis	Mesial temporal lobe epilepsy with hippocampal sclerosis	6
0-9	Female	142	G404	Epilepsy with myoclonic absence (EMA)	Epilepsy with myoclonic absence (EMA)	6
40-49	Female	142	G404	Epilepsy with myoclonic absence (EMA)	Epilepsy with myoclonic absence (EMA)	6
0-9	Male	143	G404	Epilepsy with myoclonic-astatic seizures	Epilepsy with myoclonic-astatic seizures	6
20-29	Male	144	G404	Lennox-Gastaut syndrome	Lennox-Gastaut syndrome	6
20-29	Male	144	G404	Lennox-Gastaut syndrome	Lennox-Gastaut syndrome, inverted duplication of chromosome 15	6
0-9	Male	145	G404	West syndrome	West syndrome, definite type	6
0-9	Male	146	G404	Ohtawara syndrome	Ohtawara syndrome, mutation in STXBP1	6
0-9	Male	149	G405	Hemiconvulsion-hemiplegia-epilepsy syndrome	Hemiconvulsion-hemiplegia-epilepsy syndrome, unknown genetic etiology	6
10-19	Male	149	G405	Hemiconvulsion-hemiplegia-epilepsy syndrome	Hemiconvulsion-hemiplegia-epilepsy syndrome, unknown genetic etiology	6
10-19	Female	151	G048	Rasmussen encephalitis	Rasmussen encephalitis, part A	6
80-89	Female	151	G048	Rasmussen encephalitis	Rasmussen encephalitis	6
10-19	Female	152	G404	PCDH19 Epilepsy	PCDH19 Epilepsy, mutation in PCDH19	6
10-19	Female	152	G404	PCDH19 epilepsy	PCDH19 epilepsy, PCDH19 mutation	6
10-19	Female	154	G408	Epileptic encephalopathy with continuous spike and wave during sleep (CSWS)	Epileptic encephalopathy with continuous spike and wave during sleep (CSWS)	6
0-9	Male	154	G408	Epileptic encephalopathy with continuous spike and wave during sleep (CSWS)	Epileptic encephalopathy with continuous spike and wave during sleep (CSWS)	6
0-9	Male	154	G408	Epileptic encephalopathy with continuous spike and wave during sleep (CSWS)	Epileptic encephalopathy with continuous spike and wave during sleep (CSWS)	6
10-19	Female	155	F803	Landau-Kleffner syndrome	Landau-Kleffner syndrome, unknown genetic etiology	6
40-49	Male	157	Q858	Sturge-Weber syndrome	Sturge-Weber syndrome, unknown genetic etiology	6
10-19	Male	158	Q851	Tuberous sclerosis	Tuberous sclerosis, unknown genetic etiology	6
50-59	Female	159	Q821	Xeroderma pigmentosum	Xeroderma pigmentosum, mutation in XPA	6
20-29	Male	160	Q809	Congenital ichthyosis	Congenital ichthyosis, ichthyosis syndrome	6
30-39	Male	168	Q796	Ehlers-Danlos syndrome	Ehlers-Danlos syndrome, vascular type	5
40-49	Male	168	Q796	Ehlers-Danlos syndrome	Ehlers-Danlos syndrome, type 4/ mutation in COL3A1	6
40-49	Female	171	E830	Wilson's disease	Wilson's disease	6
0-9	Female	172	E833	Hypophosphatasia	Hypophosphatasia, mutation in TNSALP	6
0-9	Female	185	Q870	Coffin-Siris syndrome	Coffin-Siris syndrome, mutation in ARID1B	6
0-9	Female	193	Q871	Prader-Willi syndrome	Prader-Willi syndrome, abnormal methylation of Ch15	6
0-9	Female	194	Q873	Sotos syndrome	Sotos syndrome, chromosome 5q partial deletion	6
20-29	Female	194	Q873	Sotos syndrome	Sotos syndrome, chromosome 5q partial deletion	6
10-19	Female	197	E72	1p36 deletion syndrome	1p36 deletion syndrome	6
30-39	Male	198	Q933	4p deletion syndrome	4p deletion syndrome, deletion of 4p16.3	5
0-9	Male	199	Q934	5p- syndrome	5p- syndrome	6
0-9	Female	199	Q934	5p- syndrome	5p- syndrome	6
0-9	Male	201	Q935	Angelman syndrome	Angelman syndrome, unknown genetic etiology	6
10-19	Female	201	Q935	Angelman syndrome	Angelman syndrome, chromosome 15 partial deletion	6
10-19	Female	201	Q935	Angelman syndrome	Angelman syndrome, deletion of 15q11.2-15q11.3	6
10-19	Male	202	Q938	Smith-Magenis syndrome	Smith-Magenis syndrome, chromosome 17p partioal deletion	6
0-9	Male	203	Q938	22q11.2 deletion syndrome	22q11.2 deletion syndrome	5
0-9	Female	203	Q938	22q11.2 deletion syndrome	22q11.2 deletion syndrome	5
10-19	Female	212	Q224	Tricuspid Atresia	Tricuspid Atresia	6
20-29	Male	220	N019	Rapidly progressive glomerulonephritis	Rapidly progressive glomerulonephritis, MPO-ANCA (+)	6
50-59	Female	221	N017	Anti glomerular basement membrane nephritis	Anti glomerular basement membrane nephritis	6
60-69	Female	222	N049	Refractory nephrotic syndrome	Refractory nephrotic syndrome	6
30-39	Male	222	N049	Refractory nephrotic syndrome	Refractory nephrotic syndrome	6
60-69	Male	222	N049	Primary nephrotic syndrome	Primary nephrotic syndrome, minimal change nephrotic syndrome	6
60-69	Male	229	J840	Pulmonary alveolar proteinosis (PAP)	Pulmonary alveolar proteinosis (PAP), Autoimmune	6
20-29	Female	230	G473	Congenital central hypoventilation syndrome	Congenital central hypoventilation syndrome, PHOX2B mutation	6
60-69	Male	235	E200	Hypoparathyroidism	Hypoparathyroidism	6
70-79	Female	238	E833	Vitamin D resistant rickets/ osteomalacia	Vitamin D resistant rickets/ osteomalacia, vitamin D resistant osteomalacia	6
30-39	Female	240	E700	Phenylketonuria	Phenylketonuria, phenylalanine hydroxylase deficiency	6
70-79	Male	256	E740	Glycogen storage disease	Glycogen storage disease, GSD type V (muscle glycogen phosphorylase deficiency)	6
30-39	Female	266	E850	Familial Mediterranean fever	Familial Mediterranean fever, typical FMF	6
30-39	Male	271	M45-9	Ankylosing spondylitis	Ankylosing spondylitis	6
10-19	Female	274	Q751	Osteogenesis imperfecta	Osteogenesis imperfecta, unknown genetic etiology	6
20-29	Male	275	Q771	Thanatophoric dysplasia	Thanatophoric dysplasia, mutation in FGFR3 (Arg248Cys)	6
0-9	Female	276	Q780	Achondroplasia	Achondroplasia, unknown genetic etiology	6
50-59	Female	290	K633	Chronic nonspecific multiple ulcers of the small intestine	Chronic nonspecific multiple ulcers of the small intestine	6
0-9	Male	291	Q431	Hirschsprung disease	Hirschsprung disease, total colonic aganglionosis	6
10-19	Female	294	Q790	Congenital diaphragmatic hernia	Congenital diaphragmatic hernia	6
50-59	Female	300	M359	IgG4 related disease	IgG4 related disease. IgG4 related thyroiditis	6
40-49	Female	306	J328	Eosinophilic sinusitis	Eosinophilic sinusitis	6
70-79	Female	327	D689	Protein S deficiency	Protein S deficiency	6
